# Supplementary material for: Matrine Restores Colistin Efficacy Against mcr-1-Carrying Escherichia coli
Source: Molecules. 2025 May 11;30(10):2122. doi: 10.3390/molecules30102122 (PMC12113751; doi:10.3390/molecules30102122)
Supplement: Supplementary file 1 [file molecules-30-02122-s001.zip]

Archive with 1 entries (1 files):
- molecules-3562458-supplementary.pdf
